# Supplementary material for: Zerumbone Exhibit Protective Effect against Zearalenone Induced Toxicity via Ameliorating Inflammation and Oxidative Stress Induced Apoptosis
Source: Antioxidants (Basel). 2021 Oct 12;10(10):1593. doi: 10.3390/antiox10101593 (PMC8533127; doi:10.3390/antiox10101593)
Supplement: Supplementary file 1 [file antioxidants-10-01593-s001.zip]

Archive with 1 entries (1 files):
- antioxidants-1397190-supplementary.pdf
